# Supplementary material for: Cerebral Folate Deficiency, Folate Receptor Alpha Autoantibodies and Leucovorin (Folinic Acid) Treatment in Autism Spectrum Disorders: A Systematic Review and Meta-Analysis
Source: J Pers Med. 2021 Nov 3;11(11):1141. doi: 10.3390/jpm11111141 (PMC8622150; doi:10.3390/jpm11111141)
Supplement: Supplementary file 1 [file jpm-11-01141-s001.zip]

Archive with 1 entries (1 files):
- jpm-1435696-supplementary.pdf
